# Supplementary material for: Advances in understanding the mechanism of resistance to anthracnose and induced defence response in tea plants
Source: Mol Plant Pathol. 2023 Jul 31;24(10):1330–46. doi: 10.1111/mpp.13354 (PMC10502868; doi:10.1111/mpp.13354)
Supplement: Supplementary file 2 — TABLE S1 The morphological characterization of identified Colletotrichum spp. in Camellia sinensis [file MPP-24-1330-s002.xlsx]

## Sheet: Table S1
Table S1: The morphological characterization of identified Colletotrichum spp. in C. sinensis
Species	Colonies on PDA		Conidiophores	Conidiogenous cells		Conidia		Appressoria		Location	References
	Front side	Back side		Size	Shape	Size	Shape	Size	Shape
C. acutatum	White-to-gray fluffy aerial mycelium containing salmon-colored conidial masses	Pink	–	–	–	12–16 × 3.5–6.5 µm	Hyaline, aseptate, guttulate, primarily fusiform	–	–	Chongqiong	Chen et al., 2016
C. aenigma	Aerial mycelium sparse, cottony, pale white, scattered acervuli with yellow conidial mass near the center	Pale white	–	–	–	13.2–20.0× 5.2–7.3 μm	Hyaline, aseptate, smooth, cylindric with broadly rounded ends	8.6–16.6× 5.2–10.6μm	Subglobose or with a few broad lobes, brown, branched	Jiangsu	Wang et al., 2016
C. camelliae	Aerial mycelium white, cottony, sparse	White at first, then grey to black at the centre	Formed directly on aerial mycelium, hyaline, septate	16–42 × 1.5–4.5 μm	Hyaline,cylindrical	9–25 × 3.5–7.5 μm	Hyaline, smoothwalled, guttulate, cylindrical with obtuse ends, sometimes narrowed at the centre or towards the base	6.5–13.5 × 5.0–10.5 μm	Irregularly shaped, clavate, crenate, lobed, brown todark brown, solitary, branched, catenate, with age sometimes complex chlamydospore-like structures develop	Anhui, Chongqiong, Fujian, Guangdong, Guizhou, Henan, Hubei, Hunan, Jiangsu, Jiangxi, Shaanxi, Sichuan, Yunnan, Zhejiang	Liu et al., 2015
C. chongqingense	Grayish-white thin aerial mycelium	White to pale yellowish or green	Hyaline, septate, forming directly onaerial mycelium	–	Hyaline, cylindrical to clavate	11.1–15.3 × 5.1–7.4 μm	Hyaline, aseptate, smooth, cylindrical with obtuse ends or narrowed towards the base, straight or slightly curved	3–14.5 × 3–9.5 µm	Single or in small groups, medium to dark brown, irregularly shaped, mostly ovoid or ellipsoidal to irregular inoutline, crenate or lobed at margin	Chongqing	Wan et al., 2021
C. endophytica	Aerial mycelium sparse, pale white, scattered numerous acervuli with orange conidial mass	Scattered orange colored pigmentation around the center and white aerial mycelium near the margin	Abundant, hyaline, smooth, septate, branched	11.1–15.1× 3.6–4.9 μm	Hyaline, cylindrical, ampulliform	16.2–19.9×4.2–6.0μm	Hyaline, aseptate, smooth, cylindrical	7.9–18.0×4.6–11.6μm	Irregularly shaped, unlobed or slightly lobed, brown to dark brown, unbranched	Yunnan	Wang et al., 2016
C. fructicola	Aerial mycelium dense, cottony, grey to dark grey in the centre, white at the margin	Greyish green with white halo	Hyaline, septate, branched	7.5–18.5 μm, apex 1–3 μm diam	Hyaline, cylindrical or ampulliform,	11.5–17.5 × 3–5.5 μm	Hyaline, aseptate, smooth-walled, cylindrical, both ends rounded	–	–	Chongqiong, Fujian, Guangdong, Hubei, Hunan, Jiangsu, Jiangxi, Shaanxi, Sichuan, Yunnan, Zhejiang	Liu et al., 2015; Wang et al., 2016
C. gloeosporioides	Scattered acervuli with orange conidial ooze near centre, fuscous black pigment near the edge	Honey with fuscous black near the edge	Hyaline to pale brown, septate, branched	5.5–17.5 μm, apex 1–2 μm diam	Hyaline, cylindrical to ampulliform	11–15.5 × 4.5–6 μm	Hyaline, aseptate, smooth-walled, cylindrical, both ends bluntly rounded	7.5–13.5 × 5–9.5 μm	Medium to dark brown, aseptate, solitary or in groups, variable in shape, circular, clavate, ellipsoidal or irregular in outline, crenate or slightly lobed at edge	Anhui, Jiangxi	Guo et al., 2014; Liu et al., 2015
C. henanense	Aerial mycelium pale olivaceous-grey to olivaceous grey	Sulphur-yellow to straw with pale olivaceousgrey to iron-grey in the centre	Hyaline to pale brown, septate, branched.	5.5–12.5 μm, apex 1–2 μm diam	Hyaline to pale brown, cylindrical to ovoid or ampulliform	8–17 × 3–5.5 μm	Hyaline, usually aseptate, sometimes becoming 1-septate with age, smooth-walled, cylindrical, both ends obtusely rounded, contents sometimes with guttulae	7–14.5 × 5–9 μm	Single or in small groups, medium brown, outline mostly clavate or elliptical, rarely lobate	Henan	Liu et al., 2015
C. jiangxiense	Aerial mycelium dense, cottony, white to grey, numerous small acervuli with orange conidial masses near the margin	Olivaceous with pale orange near the margin	Hyaline to pale brown, branched	11.5–20 μm, apex 1–2.5 μm diam	Hyaline to pale brown, cylindrical	13–19 × 4–6 μm	Hyaline, aseptate, smooth-walled, cylindrical, both ends bluntly rounded, or one end bluntly rounded and one end acutely rounded	–	Appressoria-like structures; pale brown to brown, circular, ellipsoidal or irregular	Jiangxi	Liu et al., 2015
C. siamense	Aerial mycelium white, cottony, sparse, surface of colony with numerous small acervuli with orange conidial ooze	Pale yellowish	Hyaline, branched	6.5–16 μm, apex 1–2 μm diam	Hyaline, cylindrical to ampulliform	12–15.5 × 4–5.5 μm	Hyaline, aseptate, smooth-walled, cylindrical, both ends bluntly rounded	5.5–9.5 × 5–7.5 μm	Medium brown, aseptate, solitary, circular, clavate or ellipsoidal	Fujian, Guangxi, Jiangxi, Yunnan	Liu et al., 2015; Wang et al., 2016
C. sp.	Aerial mycelium dense, cottony, grey	Olivaceous to grey colored pigmentation	–	–	–	14.5–20.7× 5.2–7.5 μm	Hyaline, aseptate, smooth, cylindrical, clavate, straight	8.9–14.7×6.6–12.2μm	Irregularly shaped, unlobed or slightly lobed, brown to dark brown, unbranched	Sichuan	Wang et al., 2016
C. wuxiense	Aerial mycelium dense, cottony, white	Olivaceous colored pigmentation around the center to white near the margin	Rare, formed directly on aerial mycelium, hyaline, aseptate, unbranched	–	Hyaline, cylindrical	16.5–23.1× 4.6–6.7 μm	Hyaline, aseptate, smooth, cylindrical with obtuse ends or narrowed towards the base, straight or slightly curved	5.2– 14.6×5.8–10.5μm	Elliptic to subfusoid, deeply lobed, brown, unbranched	Jiangsu	Wang et al., 2016
References
Chen, Y., Tong, H., Wei, X.K. & Yuan, L. (2016) First Report of Brown Blight Disease on Camellia sinensis Caused by Colletotrichum acutatum in China. Plant Disease, 100, 227.
Guo, M., Pan, Y.M., Dai, Y.L. & Gao, Z.M. (2014) First report of brown blight disease caused by Colletotrichum gloeosporioides on Camellia sinensis in Anhui province, China. Plant Disease, 98, 284.
Liu, F., Weir, B.S., Damm, U., Crous, P.W., Wang, Y., Liu, B. et al. (2015) Unravelling Colletotrichum species associated with Camellia: employing ApMat and GS loci to resolve species in the C. gloeosporioides complex. Persoonia, 35, 63-86.
Wan, Y., Zou, L., Zeng, L., Tong, H. & Chen, Y. (2021) A new Colletotrichum species associated with brown blight disease on Camellia sinensis. Plant Disease, 105, 1474-1481.
Wang, Y., Hao, X., Wang, L., Xiao, B., Wang, X. & Yang, Y. (2016) Diverse Colletotrichum species cause anthracnose of tea plants (Camellia sinensis (L.) O. Kuntze) in China. Scientific Reports, 6, 35287.
