# Supplementary material for: Advances in understanding the mechanism of resistance to anthracnose and induced defence response in tea plants
Source: Mol Plant Pathol. 2023 Jul 31;24(10):1330–46. doi: 10.1111/mpp.13354 (PMC10502868; doi:10.1111/mpp.13354)
Supplement: Supplementary file 3 — TABLE S2 List of genes involved in differentiation and pathogenesis of Colletotrichum gloeosporioides [file MPP-24-1330-s001.xlsx]

## Sheet: Table S2
Table S2: List of genes involved in differentiation and pathogenesis of C. gloeosporioides
Gene name	Function	References
CgNpg1 (novel pathogenic gene 1)	Mycelial growth, conidiation, conidia morphology and germination, appressorium formation	Liang et al., 2021
CgChip6 (sterol glycosyl transferase)	Conidial germination, appressorium formation	Kim et al., 2002
CgRac1 (Rho GTPase protein)	Asymmetric development C. gloeosporioides, spore germination	Nesher et al., 2011
CgOpt1 (oligopeptide transporter)	Auxin transport, spore germination	Chague et al., 2009
CgCap20 (perilipin homologue protein)	Appressorium formation, appressoria development	Hwang et al., 1995; Lin et al., 2018
CgMk1 (mitogen-activated protein kinase)	Polarized cell division, differentiation of the germ tube into an appressorium	Kim et al., 2000; He et al., 2017
CgCmr1 (WD40-repeat protein)	Melanin biosynthesis	Wang et al., 2021b
CgPks1 (polyketide synthase)
CgScd1 (scytalone dehydratase)	Melanin biosynthesis	Wang et al., 2020
CgAzf1 (C2H2 zinc-finger protein)	Melanin production, conidial development	Li et al., 2019
CgHSF1 (heat shock transcription factor)	Melanin biosynthesis and appressorium formation	Gao et al., 2022
CgAP1 (bZIP transcription factor)	Cell wall integrity, morphogenesis and pathogenicity	Li et al., 2017
CgCrzA (calcineurin-responsive transcription factor)		Wang et al., 2020
CgSltA and CgCrzA (cation-stress-responsive transcription factors)		Dubey et al., 2016
CgEND3 (endocytosis-related protein)		Wang et al 2021a
CgBAS2 (biotrophy-associated secreted protein)	Penetration and infection of host tissue	An et al., 2018
CgSnf1 (sucrose non-fermenting (SNF1)-related protein kinase)	Penetration and infection of host tissue	Goodwin and Chen, 2002
CgFim1 (actin cross-linking protein fimbrin homologue)	Regulation of the actin cytoskeleton in the hypha and appressorium	Zhang et al., 2022
CglCUT1 (cutinase)	Cutinase activity to destroy the cuticle of aerial plant parts	Wang et al., 2016
CgMfs1 (major facilitator superfamily (MFS) transporter)	Sugar transport, resistance to oxidative stress	Liu et al., 2021
CgCtr2 (vacuolar copper transporter)	Copper to copper-dependent cytosolic activities	Barhoom et al., 2008
CgSat4 (serine/threonine kinase )	potassium uptaking by regulating the expression of the potassium transporter CgTrk1	Pan et al., 2022
CgTrk1 (potassium transporter )	Osmotic resistance
CgHog1 (osmolarity glycerol response kinase)	Phosphorylation
CgDN3 (wall-associated receptor kinases)	Hypersensitive-like response at the early stages of infection	Stephenson et al., 2000, 2005
CgDN24 (wall-associated receptor kinases)	Normal hyphal development
CgGDH2 (glutamate dehydrogenase)	Accumulation of ammonia and pathogenicity	Miyara et al., 2012
CgGS1 (glutamine synthase)
CgGLT (glutamate transporter)
CgMEP (ammonia permease)
CgPacC (pacC protein)	Host-tissue alkalinization, regulation of pH-controlled genes	Alkan et al., 2013
CgPnl-1&2 (pectin lyase)	Cell wall degradation, penetration and colonization of C. gloeosporioides	Wei et al., 2002
CgPel-B (pectate lyase)		Yakoby et al., 2001
CgPel1&2 (pectic lyase)		Shih et al., 2000
References
Alkan, N., Meng, X., Friedlander, G., Reuveni, E., Sukno, S.A., Sherman, A. et al. (2013) Global aspects of pacC regulation of pathogenicity genes in Colletotrichum gloeosporioides as revealed by transcriptome analysis. Molecular Plant-Microbe Interactions, 26, 1345-1358.
An, B., Wang, W., Guo, Y., Wang, Q., Luo, H. & He, C. (2018) BAS2 is required for conidiation and pathogenicity of Colletotrichum gloeosporioides from Hevea brasiliensis. International Journal of Molecular Sciences, 19, 1860.
Barhoom, S., Kupiec, M., Zhao, X., Xu, J. & Sharon, A. (2008) Functional characterization of CgCTR2, a putative vacuole copper transporter that is involved in germination and pathogenicity in Colletotrichum gloeosporioides. Eukaryotic Cell, 7, 1098-1108.
Chagué, V., Maor, R. & Sharon, A. (2009) CgOpt1, a putative oligopeptide transporter from Colletotrichum gloeosporioides that is involved in responses to auxin and pathogenicity. BMC Microbiology, 9, 173.
Dubey, A., Barad, S., Luria, N., Kumar, D., Espeso, E.A. & Prusky, D. (2016) Cation-stress-responsive transcription factors SltA and CrzA regulate morphogenetic processes and pathogenicity of Colletotrichum gloeosporioides. PLoS ONE, 11, e0168561.
Gao, X., Wang, Q., Feng, Q., Zhang, B., He, C., Luo, H. et al. (2022) Heat shock transcription factor CgHSF1 is required for melanin biosynthesis, appressorium formation, and pathogenicity in Colletotrichum gloeosporioides. Journal of Fungi, 8, 175.
Goodwin, P.H. & Chen, G.Y. (2002) High expression of a sucrose non-fermenting (SNF1)-related protein kinase from Colletotrichum gloeosporoides f. sp. malvae is associated with penetration of Malva pusilla. FEMS Microbiology Letters, 215, 169-174.
He, P., Wang, Y., Wang, X., Zhang, X. & Tian, C. (2017) The mitogen-activated protein kinase CgMK1 governs appressorium formation, melanin synthesis, and plant infection of Colletotrichum gloeosporioides. Frontiers in Microbiology, 8, 2216.
Hwang, C.S., Flaishman, M.A. & Kolattukudy, P.E. (1995) Cloning of a gene expressed during appressorium formation by Colletotrichum gloeosporioides and a marked decrease in virulence by disruption of this gene. The Plant Cell, 7, 183-193.
Kim, Y., Kawano, T., Li, D. & Kolattukudy, P.E. (2000) A mitogen-activated protein kinase kinase required for induction of cytokinesis and appressorium formation by host signals in the conidia of Colletotrichum gloeosporioides. The Plant Cell, 12, 1331-1343.
Kim, Y., Wang, Y., Liu, Z. & Kolattukudy, P.E. (2002) Identification of a hard surface contact-induced gene in Colletotrichum gloeosporioides conidia as a sterol glycosyl transferase, a novel fungal virulence factor. The Plant Journal, 30, 177-187.
Li, X., Ke, Z., Yu, X., Liu, Z. & Zhang, C. (2019) Transcription factor CgAzf1 regulates melanin production, conidial development and infection in Colletotrichum gloeosporioides. Antonie van Leeuwenhoek, 112, 1095-1104.
Li, X., Wu, Y., Liu, Z. & Zhang, C. (2017) The function and transcriptome analysis of a bZIP transcription factor CgAP1 in Colletotrichum gloeosporioides. Microbiological Research, 197, 39-48.
Liang, C., Zhang, B., Zhou, Y., Yin, H., An, B., Lin, D. et al. (2021). CgNPG1 as a novel pathogenic gene of Colletotrichum gloeosporioides from Hevea brasiliensis in mycelial growth, conidiation, and the invasive structures development. Frontiers in Microbiology, 12, 629387.
Lin, C., Liu, X., Shi, T., Li, C. & Huang, G. (2018) The Colletotrichum gloeosporioides perilipin homologue CAP 20 regulates functional appressorial formation and fungal virulence. Journal of Phytopathology, 166, 216-225.
Liu, N., Wang, Q., He, C. & An, B. (2021) CgMFS1, a major facilitator superfamily transporter, is required for sugar transport, oxidative stress resistance, and pathogenicity of Colletotrichum gloeosporioides from Hevea brasiliensis. Current Issues in Molecular Biology, 43, 1548-1557.
Miyara, I., Shnaiderman, C., Meng, X., Vargas, W.A., Díaz-Mínguez, J.M., Sherman, A. et al. (2012) Role of nitrogen-metabolism genes expressed during pathogenicity of the alkalinizing Colletotrichum gloeosporioides and their differential expression in acidifying pathogens. Molecular Plant-Microbe Interactions, 25, 1251-1263.
Nesher, I., Minz, A., Kokkelink, L., Tudzynski, P. & Sharon, A. (2011) Regulation of pathogenic spore germination by CgRac1 in the fungal plant pathogen Colletotrichum gloeosporioides. Eukaryotic Cell, 10, 1122-1130.
Pan, Y., Li, L., Yang, J., Li, B., Zhang, Y., Wang, P. et al. (2022) Involvement of protein kinase CgSat4 in potassium uptake, cation tolerance, and full virulence in Colletotrichum gloeosporioides. Frontiers in Plant Science, 13, 773898.
Shih, J., Wei, Y. & Goodwin, P.H. (2000) A comparison of the pectate lyase genes, pel-1 and pel-2, of Colletotrichum gloeosporioides f.sp. malvae and the relationship between their expression in culture and during necrotrophic infection. Gene, 243, 139-150.
Stephenson, S.A., Hatfield, J.T., Rusu, A., Maclean, D.J. & Manners, J. (2000) CgDN3: an essential pathogenicity gene of Colletotrichum gloeosporioides necessary to avert a hypersensitive-like response in the host Stylosanthes guianensis. Molecular Plant-microbe Interactions, 13, 929-941 .
Stephenson, S.A., Stephens, C., Maclean, D.J. & Manners, J. (2005) CgDN24: a gene involved in hyphal development in the fungal phytopathogen Colletotrichum gloeosporioides. Microbiological Research, 160, 389-397.
Wang, T., Ren, D., Guo, H., Chen, X., Zhu, P., Nie, H. et al. (2020). CgSCD1 is essential for melanin biosynthesis and pathogenicity of Colletotrichum gloeosporioides. Pathogens, 9, 141.
Wang, X., Lu, D. & Tian, C. (2021a) CgEnd3 regulates endocytosis, appressorium formation, and virulence in the poplar anthracnose fungus Colletotrichum gloeosporioides. International Journal of Molecular Sciences, 22, 4029.
Wang, X., Lu, D. & Tian, C. (2021b) Analysis of melanin biosynthesis in the plant pathogenic fungus Colletotrichum gloeosporioides. Fungal Biology, 125, 679-692.
Wang, Y., Chen, J., Li, D., Zheng, L. & Huang, J. (2016) CglCUT1 gene required for cutinase activity and pathogenicity of Colletotrichum gloeosporioides causing anthracnose of Camellia oleifera. European Journal of Plant Pathology, 147, 103-114.
Wei, Y., Shih, J., Li, J. & Goodwin, P.H. (2002) Two pectin lyase genes, pnl-1 and pnl-2, from Colletotrichum gloeosporioides f. sp. malvae differ in a cellulose-binding domain and in their expression during infection of Malva pusilla. Microbiology, 148, 2149-2157.
Yakoby, N., Beno-Moualem, D., Keen, N.T., Dinoor, A., Pines, O. & Prusky, D. (2001) Colletotrichum gloeosporioides pelB is an important virulence factor in avocado fruit-fungus interaction. Molecular Plant-Microbe Interactions, 14, 988-995.
Zhang, Y., An, B., Wang, W., Zhang, B., He, C., Luo, H. et al. (2022) Actin-bundling protein fimbrin regulates pathogenicity via organizing F-actin dynamics during appressorium development in Colletotrichum gloeosporioides. Molecular Plant Pathology, 23, 1472-1486.
